# Supplementary material for: Pulmonary lesions reshape swine respiratory microbiota: evidence of bacterial dysbiosis and reduced diversity
Source: Braz J Microbiol. 2026 Jun 16;57(1):174. doi: 10.1007/s42770-026-01981-1 (PMC13272731; doi:10.1007/s42770-026-01981-1)
Supplement: Supplementary file 1 — Supplementary Material 1 (XLSX 39.4 KB) [file 42770_2026_1981_MOESM1_ESM.xlsx]

## Sheet: Abundance
Lesion	Category	Animal	Genus	Absolute Abundance	Relative Abundance (%)
PL-	nursery	3	Actinobacillus	1837	58.54
PL-	nursery	3	Ruminococcus	291	9.27
PL-	nursery	3	Muribaculaceae	116	3.7
PL-	nursery	3	Anaerovibrio	110	3.51
PL-	nursery	3	Lachnospiraceae_XPB1014_group	95	3.03
PL-	nursery	3	Veillonella	87	2.77
PL-	nursery	3	[Eubacterium]_coprostanoligenes_group	86	2.74
PL-	nursery	3	Streptococcus	79	2.52
PL-	nursery	3	Clostridium_sensu_stricto_1	77	2.45
PL-	nursery	3	Selenomonas	50	1.59
PL-	nursery	3	Megasphaera	43	1.37
PL-	nursery	3	UCG-005	43	1.37
PL-	nursery	3	Lactobacillus	39	1.24
PL-	nursery	3	UCG-002	28	0.89
PL-	nursery	3	Prevotella	25	0.8
PL-	nursery	3	Clostridia_UCG-014	24	0.76
PL-	nursery	3	Alloprevotella	19	0.61
PL-	nursery	3	Coprococcus	19	0.61
PL-	nursery	3	Succinivibrio	18	0.57
PL-	nursery	3	Rikenellaceae_RC9_gut_group	13	0.41
PL-	nursery	3	Christensenellaceae_R-7_group	10	0.32
PL-	nursery	3	WCHB1-41	8	0.25
PL-	nursery	3	Fusobacterium	7	0.22
PL-	nursery	3	Filobacterium	5	0.16
PL-	nursery	3	Prevotellaceae_NK3B31_group	5	0.16
PL-	nursery	3	uncultured_f__Selenomonadaceae	4	0.13
PL-	nursery	3	Kingella	0	0
PL-	nursery	3	Lachnospiraceae_NK4A136_group	0	0
PL-	nursery	3	Mycoplasma	0	0
PL-	nursery	3	Oribacterium	0	0
PL-	finishing_100d	3	Prevotella	5919	19.55
PL-	finishing_100d	3	Clostridium_sensu_stricto_1	2493	8.23
PL-	finishing_100d	3	Megasphaera	2323	7.67
PL-	finishing_100d	3	Muribaculaceae	2124	7.01
PL-	finishing_100d	3	Kingella	1827	6.03
PL-	finishing_100d	3	Selenomonas	1728	5.71
PL-	finishing_100d	3	Alloprevotella	1250	4.13
PL-	finishing_100d	3	uncultured_f__Selenomonadaceae	1201	3.97
PL-	finishing_100d	3	Anaerovibrio	977	3.23
PL-	finishing_100d	3	UCG-005	966	3.19
PL-	finishing_100d	3	[Eubacterium]_coprostanoligenes_group	869	2.87
PL-	finishing_100d	3	Rikenellaceae_RC9_gut_group	789	2.61
PL-	finishing_100d	3	Coprococcus	770	2.54
PL-	finishing_100d	3	Ruminococcus	712	2.35
PL-	finishing_100d	3	UCG-002	679	2.24
PL-	finishing_100d	3	Prevotellaceae_NK3B31_group	673	2.22
PL-	finishing_100d	3	Filobacterium	623	2.06
PL-	finishing_100d	3	Lactobacillus	581	1.92
PL-	finishing_100d	3	WCHB1-41	573	1.89
PL-	finishing_100d	3	Succinivibrio	522	1.72
PL-	finishing_100d	3	Christensenellaceae_R-7_group	461	1.52
PL-	finishing_100d	3	Oribacterium	436	1.44
PL-	finishing_100d	3	Actinobacillus	393	1.3
PL-	finishing_100d	3	Clostridia_UCG-014	366	1.21
PL-	finishing_100d	3	Lachnospiraceae_XPB1014_group	367	1.21
PL-	finishing_100d	3	Lachnospiraceae_NK4A136_group	364	1.2
PL-	finishing_100d	3	Streptococcus	132	0.44
PL-	finishing_100d	3	Veillonella	103	0.34
PL-	finishing_100d	3	Fusobacterium	62	0.2
PL-	finishing_100d	3	Mycoplasma	0	0
PL-	finishing_140d	3	Clostridium_sensu_stricto_1	6734	29.81
PL-	finishing_140d	3	Megasphaera	2688	11.9
PL-	finishing_140d	3	Lactobacillus	1457	6.45
PL-	finishing_140d	3	Lachnospiraceae_XPB1014_group	1389	6.15
PL-	finishing_140d	3	Anaerovibrio	1205	5.33
PL-	finishing_140d	3	[Eubacterium]_coprostanoligenes_group	1046	4.63
PL-	finishing_140d	3	UCG-002	838	3.71
PL-	finishing_140d	3	Ruminococcus	782	3.46
PL-	finishing_140d	3	Coprococcus	671	2.97
PL-	finishing_140d	3	UCG-005	660	2.92
PL-	finishing_140d	3	Kingella	511	2.26
PL-	finishing_140d	3	Veillonella	463	2.05
PL-	finishing_140d	3	Clostridia_UCG-014	445	1.97
PL-	finishing_140d	3	Oribacterium	433	1.92
PL-	finishing_140d	3	Prevotella	418	1.85
PL-	finishing_140d	3	Streptococcus	416	1.84
PL-	finishing_140d	3	Lachnospiraceae_NK4A136_group	354	1.57
PL-	finishing_140d	3	Actinobacillus	318	1.41
PL-	finishing_140d	3	Muribaculaceae	309	1.37
PL-	finishing_140d	3	uncultured_f__Selenomonadaceae	305	1.35
PL-	finishing_140d	3	Fusobacterium	261	1.16
PL-	finishing_140d	3	Selenomonas	246	1.09
PL-	finishing_140d	3	Christensenellaceae_R-7_group	219	0.97
PL-	finishing_140d	3	WCHB1-41	181	0.8
PL-	finishing_140d	3	Succinivibrio	156	0.69
PL-	finishing_140d	3	Prevotellaceae_NK3B31_group	53	0.23
PL-	finishing_140d	3	Filobacterium	15	0.07
PL-	finishing_140d	3	Alloprevotella	13	0.06
PL-	finishing_140d	3	Rikenellaceae_RC9_gut_group	3	0.01
PL-	finishing_140d	3	Mycoplasma	0	0
PL-	slaughter	3	Mycoplasma	121	66.12
PL-	slaughter	3	Clostridium_sensu_stricto_1	62	33.88
PL-	slaughter	3	Actinobacillus	0	0
PL-	slaughter	3	Alloprevotella	0	0
PL-	slaughter	3	Anaerovibrio	0	0
PL-	slaughter	3	Christensenellaceae_R-7_group	0	0
PL-	slaughter	3	Clostridia_UCG-014	0	0
PL-	slaughter	3	Coprococcus	0	0
PL-	slaughter	3	Filobacterium	0	0
PL-	slaughter	3	Fusobacterium	0	0
PL-	slaughter	3	Kingella	0	0
PL-	slaughter	3	Lachnospiraceae_NK4A136_group	0	0
PL-	slaughter	3	Lachnospiraceae_XPB1014_group	0	0
PL-	slaughter	3	Lactobacillus	0	0
PL-	slaughter	3	Megasphaera	0	0
PL-	slaughter	3	Muribaculaceae	0	0
PL-	slaughter	3	Oribacterium	0	0
PL-	slaughter	3	Prevotella	0	0
PL-	slaughter	3	Prevotellaceae_NK3B31_group	0	0
PL-	slaughter	3	Rikenellaceae_RC9_gut_group	0	0
PL-	slaughter	3	Ruminococcus	0	0
PL-	slaughter	3	Selenomonas	0	0
PL-	slaughter	3	Streptococcus	0	0
PL-	slaughter	3	Succinivibrio	0	0
PL-	slaughter	3	UCG-002	0	0
PL-	slaughter	3	UCG-005	0	0
PL-	slaughter	3	Veillonella	0	0
PL-	slaughter	3	WCHB1-41	0	0
PL-	slaughter	3	[Eubacterium]_coprostanoligenes_group	0	0
PL-	slaughter	3	uncultured_f__Selenomonadaceae	0	0
PL-	nursery	4	Anaerovibrio	670	32.35
PL-	nursery	4	Lachnospiraceae_XPB1014_group	157	7.58
PL-	nursery	4	Filobacterium	153	7.39
PL-	nursery	4	Muribaculaceae	141	6.81
PL-	nursery	4	uncultured_f__Selenomonadaceae	123	5.94
PL-	nursery	4	UCG-002	95	4.59
PL-	nursery	4	Prevotella	91	4.39
PL-	nursery	4	Megasphaera	87	4.2
PL-	nursery	4	UCG-005	85	4.1
PL-	nursery	4	[Eubacterium]_coprostanoligenes_group	71	3.43
PL-	nursery	4	Mycoplasma	51	2.46
PL-	nursery	4	Selenomonas	50	2.41
PL-	nursery	4	Lachnospiraceae_NK4A136_group	46	2.22
PL-	nursery	4	Coprococcus	40	1.93
PL-	nursery	4	Clostridium_sensu_stricto_1	38	1.83
PL-	nursery	4	Ruminococcus	32	1.55
PL-	nursery	4	Alloprevotella	23	1.11
PL-	nursery	4	WCHB1-41	23	1.11
PL-	nursery	4	Christensenellaceae_R-7_group	21	1.01
PL-	nursery	4	Oribacterium	18	0.87
PL-	nursery	4	Lactobacillus	16	0.77
PL-	nursery	4	Prevotellaceae_NK3B31_group	16	0.77
PL-	nursery	4	Rikenellaceae_RC9_gut_group	12	0.58
PL-	nursery	4	Streptococcus	12	0.58
PL-	nursery	4	Actinobacillus	0	0
PL-	nursery	4	Clostridia_UCG-014	0	0
PL-	nursery	4	Fusobacterium	0	0
PL-	nursery	4	Kingella	0	0
PL-	nursery	4	Succinivibrio	0	0
PL-	nursery	4	Veillonella	0	0
PL-	finishing_100d	4	Prevotella	200	17.04
PL-	finishing_100d	4	Megasphaera	103	8.77
PL-	finishing_100d	4	Anaerovibrio	92	7.84
PL-	finishing_100d	4	Muribaculaceae	85	7.24
PL-	finishing_100d	4	Clostridium_sensu_stricto_1	79	6.73
PL-	finishing_100d	4	Selenomonas	63	5.37
PL-	finishing_100d	4	UCG-005	63	5.37
PL-	finishing_100d	4	Alloprevotella	61	5.2
PL-	finishing_100d	4	Lactobacillus	52	4.43
PL-	finishing_100d	4	Coprococcus	49	4.17
PL-	finishing_100d	4	Mycoplasma	41	3.49
PL-	finishing_100d	4	uncultured_f__Selenomonadaceae	35	2.98
PL-	finishing_100d	4	Lachnospiraceae_XPB1014_group	30	2.56
PL-	finishing_100d	4	Ruminococcus	28	2.39
PL-	finishing_100d	4	[Eubacterium]_coprostanoligenes_group	27	2.3
PL-	finishing_100d	4	Lachnospiraceae_NK4A136_group	25	2.13
PL-	finishing_100d	4	WCHB1-41	23	1.96
PL-	finishing_100d	4	UCG-002	22	1.87
PL-	finishing_100d	4	Christensenellaceae_R-7_group	21	1.79
PL-	finishing_100d	4	Filobacterium	19	1.62
PL-	finishing_100d	4	Prevotellaceae_NK3B31_group	18	1.53
PL-	finishing_100d	4	Rikenellaceae_RC9_gut_group	16	1.36
PL-	finishing_100d	4	Oribacterium	12	1.02
PL-	finishing_100d	4	Kingella	10	0.85
PL-	finishing_100d	4	Actinobacillus	0	0
PL-	finishing_100d	4	Clostridia_UCG-014	0	0
PL-	finishing_100d	4	Fusobacterium	0	0
PL-	finishing_100d	4	Streptococcus	0	0
PL-	finishing_100d	4	Succinivibrio	0	0
PL-	finishing_100d	4	Veillonella	0	0
PL-	finishing_140d	4	Clostridium_sensu_stricto_1	4069	31.47
PL-	finishing_140d	4	Prevotella	1600	12.38
PL-	finishing_140d	4	Kingella	878	6.79
PL-	finishing_140d	4	Megasphaera	763	5.9
PL-	finishing_140d	4	Mycoplasma	465	3.6
PL-	finishing_140d	4	Anaerovibrio	445	3.44
PL-	finishing_140d	4	UCG-005	392	3.03
PL-	finishing_140d	4	Succinivibrio	351	2.71
PL-	finishing_140d	4	Streptococcus	343	2.65
PL-	finishing_140d	4	WCHB1-41	309	2.39
PL-	finishing_140d	4	Muribaculaceae	295	2.28
PL-	finishing_140d	4	Filobacterium	292	2.26
PL-	finishing_140d	4	Coprococcus	284	2.2
PL-	finishing_140d	4	[Eubacterium]_coprostanoligenes_group	282	2.18
PL-	finishing_140d	4	Lactobacillus	272	2.1
PL-	finishing_140d	4	Lachnospiraceae_XPB1014_group	259	2
PL-	finishing_140d	4	UCG-002	197	1.52
PL-	finishing_140d	4	Prevotellaceae_NK3B31_group	189	1.46
PL-	finishing_140d	4	Rikenellaceae_RC9_gut_group	164	1.27
PL-	finishing_140d	4	Oribacterium	145	1.12
PL-	finishing_140d	4	uncultured_f__Selenomonadaceae	142	1.1
PL-	finishing_140d	4	Alloprevotella	138	1.07
PL-	finishing_140d	4	Ruminococcus	134	1.04
PL-	finishing_140d	4	Actinobacillus	117	0.9
PL-	finishing_140d	4	Selenomonas	106	0.82
PL-	finishing_140d	4	Christensenellaceae_R-7_group	100	0.77
PL-	finishing_140d	4	Clostridia_UCG-014	88	0.68
PL-	finishing_140d	4	Lachnospiraceae_NK4A136_group	46	0.36
PL-	finishing_140d	4	Fusobacterium	42	0.32
PL-	finishing_140d	4	Veillonella	22	0.17
PL-	slaughter	4	Actinobacillus	380	64.08
PL-	slaughter	4	Kingella	98	16.53
PL-	slaughter	4	Mycoplasma	89	15.01
PL-	slaughter	4	Lactobacillus	17	2.87
PL-	slaughter	4	Filobacterium	9	1.52
PL-	slaughter	4	Alloprevotella	0	0
PL-	slaughter	4	Anaerovibrio	0	0
PL-	slaughter	4	Christensenellaceae_R-7_group	0	0
PL-	slaughter	4	Clostridia_UCG-014	0	0
PL-	slaughter	4	Clostridium_sensu_stricto_1	0	0
PL-	slaughter	4	Coprococcus	0	0
PL-	slaughter	4	Fusobacterium	0	0
PL-	slaughter	4	Lachnospiraceae_NK4A136_group	0	0
PL-	slaughter	4	Lachnospiraceae_XPB1014_group	0	0
PL-	slaughter	4	Megasphaera	0	0
PL-	slaughter	4	Muribaculaceae	0	0
PL-	slaughter	4	Oribacterium	0	0
PL-	slaughter	4	Prevotella	0	0
PL-	slaughter	4	Prevotellaceae_NK3B31_group	0	0
PL-	slaughter	4	Rikenellaceae_RC9_gut_group	0	0
PL-	slaughter	4	Ruminococcus	0	0
PL-	slaughter	4	Selenomonas	0	0
PL-	slaughter	4	Streptococcus	0	0
PL-	slaughter	4	Succinivibrio	0	0
PL-	slaughter	4	UCG-002	0	0
PL-	slaughter	4	UCG-005	0	0
PL-	slaughter	4	Veillonella	0	0
PL-	slaughter	4	WCHB1-41	0	0
PL-	slaughter	4	[Eubacterium]_coprostanoligenes_group	0	0
PL-	slaughter	4	uncultured_f__Selenomonadaceae	0	0
PL+	nursery	5	Actinobacillus	3666	56.68
PL+	nursery	5	Megasphaera	331	5.12
PL+	nursery	5	Anaerovibrio	321	4.96
PL+	nursery	5	Lachnospiraceae_XPB1014_group	316	4.89
PL+	nursery	5	[Eubacterium]_coprostanoligenes_group	252	3.9
PL+	nursery	5	Muribaculaceae	198	3.06
PL+	nursery	5	Ruminococcus	173	2.67
PL+	nursery	5	Streptococcus	155	2.4
PL+	nursery	5	Selenomonas	138	2.13
PL+	nursery	5	Prevotella	124	1.92
PL+	nursery	5	UCG-002	114	1.76
PL+	nursery	5	uncultured_f__Selenomonadaceae	108	1.67
PL+	nursery	5	Clostridium_sensu_stricto_1	96	1.48
PL+	nursery	5	Coprococcus	83	1.28
PL+	nursery	5	Veillonella	78	1.21
PL+	nursery	5	Lactobacillus	67	1.04
PL+	nursery	5	UCG-005	58	0.9
PL+	nursery	5	Oribacterium	44	0.68
PL+	nursery	5	Lachnospiraceae_NK4A136_group	35	0.54
PL+	nursery	5	Prevotellaceae_NK3B31_group	33	0.51
PL+	nursery	5	Clostridia_UCG-014	29	0.45
PL+	nursery	5	WCHB1-41	14	0.22
PL+	nursery	5	Rikenellaceae_RC9_gut_group	10	0.15
PL+	nursery	5	Fusobacterium	9	0.14
PL+	nursery	5	Alloprevotella	7	0.11
PL+	nursery	5	Filobacterium	6	0.09
PL+	nursery	5	Christensenellaceae_R-7_group	3	0.05
PL+	nursery	5	Kingella	0	0
PL+	nursery	5	Mycoplasma	0	0
PL+	nursery	5	Succinivibrio	0	0
PL+	finishing_100d	5	Prevotella	9748	23.94
PL+	finishing_100d	5	Clostridium_sensu_stricto_1	4764	11.7
PL+	finishing_100d	5	Actinobacillus	3482	8.55
PL+	finishing_100d	5	Kingella	3068	7.53
PL+	finishing_100d	5	Anaerovibrio	2824	6.93
PL+	finishing_100d	5	Muribaculaceae	1704	4.18
PL+	finishing_100d	5	Megasphaera	1489	3.66
PL+	finishing_100d	5	Prevotellaceae_NK3B31_group	1169	2.87
PL+	finishing_100d	5	[Eubacterium]_coprostanoligenes_group	1148	2.82
PL+	finishing_100d	5	Coprococcus	980	2.41
PL+	finishing_100d	5	UCG-002	940	2.31
PL+	finishing_100d	5	Rikenellaceae_RC9_gut_group	838	2.06
PL+	finishing_100d	5	UCG-005	833	2.05
PL+	finishing_100d	5	Oribacterium	825	2.03
PL+	finishing_100d	5	Christensenellaceae_R-7_group	793	1.95
PL+	finishing_100d	5	Alloprevotella	664	1.63
PL+	finishing_100d	5	Lachnospiraceae_XPB1014_group	656	1.61
PL+	finishing_100d	5	Succinivibrio	656	1.61
PL+	finishing_100d	5	Lactobacillus	569	1.4
PL+	finishing_100d	5	Ruminococcus	518	1.27
PL+	finishing_100d	5	uncultured_f__Selenomonadaceae	499	1.23
PL+	finishing_100d	5	Filobacterium	480	1.18
PL+	finishing_100d	5	WCHB1-41	410	1.01
PL+	finishing_100d	5	Streptococcus	378	0.93
PL+	finishing_100d	5	Clostridia_UCG-014	351	0.86
PL+	finishing_100d	5	Selenomonas	299	0.73
PL+	finishing_100d	5	Lachnospiraceae_NK4A136_group	280	0.69
PL+	finishing_100d	5	Mycoplasma	235	0.58
PL+	finishing_100d	5	Fusobacterium	72	0.18
PL+	finishing_100d	5	Veillonella	50	0.12
PL+	finishing_140d	5	Clostridium_sensu_stricto_1	196	21.42
PL+	finishing_140d	5	Mycoplasma	136	14.86
PL+	finishing_140d	5	Megasphaera	73	7.98
PL+	finishing_140d	5	Prevotella	67	7.32
PL+	finishing_140d	5	Kingella	61	6.67
PL+	finishing_140d	5	Anaerovibrio	55	6.01
PL+	finishing_140d	5	Lactobacillus	49	5.36
PL+	finishing_140d	5	Actinobacillus	44	4.81
PL+	finishing_140d	5	Coprococcus	37	4.04
PL+	finishing_140d	5	Lachnospiraceae_XPB1014_group	35	3.83
PL+	finishing_140d	5	Oribacterium	23	2.51
PL+	finishing_140d	5	Christensenellaceae_R-7_group	20	2.19
PL+	finishing_140d	5	Succinivibrio	20	2.19
PL+	finishing_140d	5	UCG-005	16	1.75
PL+	finishing_140d	5	Muribaculaceae	15	1.64
PL+	finishing_140d	5	Ruminococcus	14	1.53
PL+	finishing_140d	5	UCG-002	14	1.53
PL+	finishing_140d	5	[Eubacterium]_coprostanoligenes_group	14	1.53
PL+	finishing_140d	5	WCHB1-41	8	0.87
PL+	finishing_140d	5	Fusobacterium	7	0.77
PL+	finishing_140d	5	Alloprevotella	5	0.55
PL+	finishing_140d	5	Prevotellaceae_NK3B31_group	4	0.44
PL+	finishing_140d	5	Rikenellaceae_RC9_gut_group	2	0.22
PL+	finishing_140d	5	Clostridia_UCG-014	0	0
PL+	finishing_140d	5	Filobacterium	0	0
PL+	finishing_140d	5	Lachnospiraceae_NK4A136_group	0	0
PL+	finishing_140d	5	Selenomonas	0	0
PL+	finishing_140d	5	Streptococcus	0	0
PL+	finishing_140d	5	Veillonella	0	0
PL+	finishing_140d	5	uncultured_f__Selenomonadaceae	0	0
PL+	slaughter	5	Mycoplasma	144492	93.04
PL+	slaughter	5	Fusobacterium	7483	4.82
PL+	slaughter	5	Filobacterium	3281	2.11
PL+	slaughter	5	Actinobacillus	22	0.01
PL+	slaughter	5	Lachnospiraceae_NK4A136_group	13	0.01
PL+	slaughter	5	Alloprevotella	0	0
PL+	slaughter	5	Anaerovibrio	0	0
PL+	slaughter	5	Christensenellaceae_R-7_group	0	0
PL+	slaughter	5	Clostridia_UCG-014	0	0
PL+	slaughter	5	Clostridium_sensu_stricto_1	6	0
PL+	slaughter	5	Coprococcus	0	0
PL+	slaughter	5	Kingella	0	0
PL+	slaughter	5	Lachnospiraceae_XPB1014_group	0	0
PL+	slaughter	5	Lactobacillus	0	0
PL+	slaughter	5	Megasphaera	0	0
PL+	slaughter	5	Muribaculaceae	0	0
PL+	slaughter	5	Oribacterium	0	0
PL+	slaughter	5	Prevotella	0	0
PL+	slaughter	5	Prevotellaceae_NK3B31_group	0	0
PL+	slaughter	5	Rikenellaceae_RC9_gut_group	0	0
PL+	slaughter	5	Ruminococcus	0	0
PL+	slaughter	5	Selenomonas	0	0
PL+	slaughter	5	Streptococcus	0	0
PL+	slaughter	5	Succinivibrio	3	0
PL+	slaughter	5	UCG-002	0	0
PL+	slaughter	5	UCG-005	0	0
PL+	slaughter	5	Veillonella	0	0
PL+	slaughter	5	WCHB1-41	0	0
PL+	slaughter	5	[Eubacterium]_coprostanoligenes_group	0	0
PL+	slaughter	5	uncultured_f__Selenomonadaceae	0	0
PL-	nursery	1	Anaerovibrio	1189	19.3
PL-	nursery	1	Actinobacillus	1137	18.45
PL-	nursery	1	Lachnospiraceae_XPB1014_group	685	11.12
PL-	nursery	1	Megasphaera	296	4.8
PL-	nursery	1	Muribaculaceae	292	4.74
PL-	nursery	1	Selenomonas	275	4.46
PL-	nursery	1	Streptococcus	257	4.17
PL-	nursery	1	Prevotella	229	3.72
PL-	nursery	1	[Eubacterium]_coprostanoligenes_group	220	3.57
PL-	nursery	1	Clostridium_sensu_stricto_1	164	2.66
PL-	nursery	1	uncultured_f__Selenomonadaceae	160	2.6
PL-	nursery	1	Coprococcus	156	2.53
PL-	nursery	1	UCG-005	153	2.48
PL-	nursery	1	UCG-002	119	1.93
PL-	nursery	1	Ruminococcus	95	1.54
PL-	nursery	1	Prevotellaceae_NK3B31_group	87	1.41
PL-	nursery	1	WCHB1-41	79	1.28
PL-	nursery	1	Lactobacillus	76	1.23
PL-	nursery	1	Alloprevotella	74	1.2
PL-	nursery	1	Christensenellaceae_R-7_group	69	1.12
PL-	nursery	1	Veillonella	67	1.09
PL-	nursery	1	Succinivibrio	66	1.07
PL-	nursery	1	Rikenellaceae_RC9_gut_group	65	1.05
PL-	nursery	1	Oribacterium	50	0.81
PL-	nursery	1	Lachnospiraceae_NK4A136_group	46	0.75
PL-	nursery	1	Clostridia_UCG-014	30	0.49
PL-	nursery	1	Filobacterium	15	0.24
PL-	nursery	1	Kingella	11	0.18
PL-	nursery	1	Fusobacterium	0	0
PL-	nursery	1	Mycoplasma	0	0
PL-	finishing_100d	1	Actinobacillus	50402	77.6
PL-	finishing_100d	1	Veillonella	3444	5.3
PL-	finishing_100d	1	Prevotella	2327	3.58
PL-	finishing_100d	1	Streptococcus	1311	2.02
PL-	finishing_100d	1	Clostridium_sensu_stricto_1	1086	1.67
PL-	finishing_100d	1	Megasphaera	728	1.12
PL-	finishing_100d	1	uncultured_f__Selenomonadaceae	645	0.99
PL-	finishing_100d	1	Selenomonas	585	0.9
PL-	finishing_100d	1	Kingella	381	0.59
PL-	finishing_100d	1	Muribaculaceae	374	0.58
PL-	finishing_100d	1	UCG-002	342	0.53
PL-	finishing_100d	1	Anaerovibrio	329	0.51
PL-	finishing_100d	1	Coprococcus	327	0.5
PL-	finishing_100d	1	UCG-005	307	0.47
PL-	finishing_100d	1	Alloprevotella	242	0.37
PL-	finishing_100d	1	[Eubacterium]_coprostanoligenes_group	227	0.35
PL-	finishing_100d	1	Oribacterium	214	0.33
PL-	finishing_100d	1	Clostridia_UCG-014	208	0.32
PL-	finishing_100d	1	Lachnospiraceae_XPB1014_group	207	0.32
PL-	finishing_100d	1	Christensenellaceae_R-7_group	202	0.31
PL-	finishing_100d	1	Prevotellaceae_NK3B31_group	177	0.27
PL-	finishing_100d	1	Succinivibrio	174	0.27
PL-	finishing_100d	1	Lactobacillus	169	0.26
PL-	finishing_100d	1	WCHB1-41	172	0.26
PL-	finishing_100d	1	Rikenellaceae_RC9_gut_group	136	0.21
PL-	finishing_100d	1	Ruminococcus	119	0.18
PL-	finishing_100d	1	Lachnospiraceae_NK4A136_group	83	0.13
PL-	finishing_100d	1	Fusobacterium	18	0.03
PL-	finishing_100d	1	Mycoplasma	15	0.02
PL-	finishing_100d	1	Filobacterium	0	0
PL-	finishing_140d	1	Clostridium_sensu_stricto_1	8854	18.95
PL-	finishing_140d	1	Prevotella	5441	11.65
PL-	finishing_140d	1	Anaerovibrio	3579	7.66
PL-	finishing_140d	1	Mycoplasma	3529	7.55
PL-	finishing_140d	1	Muribaculaceae	2615	5.6
PL-	finishing_140d	1	Megasphaera	2468	5.28
PL-	finishing_140d	1	Prevotellaceae_NK3B31_group	2293	4.91
PL-	finishing_140d	1	Kingella	1806	3.87
PL-	finishing_140d	1	UCG-005	1711	3.66
PL-	finishing_140d	1	Succinivibrio	1596	3.42
PL-	finishing_140d	1	WCHB1-41	1164	2.49
PL-	finishing_140d	1	[Eubacterium]_coprostanoligenes_group	1107	2.37
PL-	finishing_140d	1	Lachnospiraceae_XPB1014_group	1080	2.31
PL-	finishing_140d	1	Rikenellaceae_RC9_gut_group	1081	2.31
PL-	finishing_140d	1	Ruminococcus	1041	2.23
PL-	finishing_140d	1	UCG-002	1002	2.14
PL-	finishing_140d	1	Lachnospiraceae_NK4A136_group	844	1.81
PL-	finishing_140d	1	Lactobacillus	707	1.51
PL-	finishing_140d	1	uncultured_f__Selenomonadaceae	707	1.51
PL-	finishing_140d	1	Clostridia_UCG-014	703	1.5
PL-	finishing_140d	1	Alloprevotella	693	1.48
PL-	finishing_140d	1	Coprococcus	648	1.39
PL-	finishing_140d	1	Christensenellaceae_R-7_group	632	1.35
PL-	finishing_140d	1	Selenomonas	592	1.27
PL-	finishing_140d	1	Oribacterium	474	1.01
PL-	finishing_140d	1	Actinobacillus	117	0.25
PL-	finishing_140d	1	Streptococcus	88	0.19
PL-	finishing_140d	1	Fusobacterium	81	0.17
PL-	finishing_140d	1	Veillonella	42	0.09
PL-	finishing_140d	1	Filobacterium	19	0.04
PL-	slaughter	1	Mycoplasma	214	69.93
PL-	slaughter	1	Actinobacillus	61	19.93
PL-	slaughter	1	Clostridium_sensu_stricto_1	26	8.5
PL-	slaughter	1	Veillonella	5	1.63
PL-	slaughter	1	Alloprevotella	0	0
PL-	slaughter	1	Anaerovibrio	0	0
PL-	slaughter	1	Christensenellaceae_R-7_group	0	0
PL-	slaughter	1	Clostridia_UCG-014	0	0
PL-	slaughter	1	Coprococcus	0	0
PL-	slaughter	1	Filobacterium	0	0
PL-	slaughter	1	Fusobacterium	0	0
PL-	slaughter	1	Kingella	0	0
PL-	slaughter	1	Lachnospiraceae_NK4A136_group	0	0
PL-	slaughter	1	Lachnospiraceae_XPB1014_group	0	0
PL-	slaughter	1	Lactobacillus	0	0
PL-	slaughter	1	Megasphaera	0	0
PL-	slaughter	1	Muribaculaceae	0	0
PL-	slaughter	1	Oribacterium	0	0
PL-	slaughter	1	Prevotella	0	0
PL-	slaughter	1	Prevotellaceae_NK3B31_group	0	0
PL-	slaughter	1	Rikenellaceae_RC9_gut_group	0	0
PL-	slaughter	1	Ruminococcus	0	0
PL-	slaughter	1	Selenomonas	0	0
PL-	slaughter	1	Streptococcus	0	0
PL-	slaughter	1	Succinivibrio	0	0
PL-	slaughter	1	UCG-002	0	0
PL-	slaughter	1	UCG-005	0	0
PL-	slaughter	1	WCHB1-41	0	0
PL-	slaughter	1	[Eubacterium]_coprostanoligenes_group	0	0
PL-	slaughter	1	uncultured_f__Selenomonadaceae	0	0
PL+	nursery	6	Actinobacillus	1231	15
PL+	nursery	6	Anaerovibrio	1042	12.7
PL+	nursery	6	Megasphaera	789	9.61
PL+	nursery	6	Veillonella	671	8.18
PL+	nursery	6	Ruminococcus	439	5.35
PL+	nursery	6	uncultured_f__Selenomonadaceae	428	5.22
PL+	nursery	6	Clostridium_sensu_stricto_1	419	5.11
PL+	nursery	6	Muribaculaceae	386	4.7
PL+	nursery	6	Selenomonas	336	4.09
PL+	nursery	6	Lachnospiraceae_XPB1014_group	331	4.03
PL+	nursery	6	Prevotella	311	3.79
PL+	nursery	6	UCG-005	256	3.12
PL+	nursery	6	[Eubacterium]_coprostanoligenes_group	252	3.07
PL+	nursery	6	UCG-002	201	2.45
PL+	nursery	6	Coprococcus	200	2.44
PL+	nursery	6	Lactobacillus	147	1.79
PL+	nursery	6	Clostridia_UCG-014	120	1.46
PL+	nursery	6	Fusobacterium	119	1.45
PL+	nursery	6	Oribacterium	86	1.05
PL+	nursery	6	Prevotellaceae_NK3B31_group	71	0.87
PL+	nursery	6	WCHB1-41	57	0.69
PL+	nursery	6	Lachnospiraceae_NK4A136_group	52	0.63
PL+	nursery	6	Rikenellaceae_RC9_gut_group	47	0.57
PL+	nursery	6	Streptococcus	46	0.56
PL+	nursery	6	Mycoplasma	42	0.51
PL+	nursery	6	Christensenellaceae_R-7_group	37	0.45
PL+	nursery	6	Alloprevotella	34	0.41
PL+	nursery	6	Succinivibrio	20	0.24
PL+	nursery	6	Filobacterium	19	0.23
PL+	nursery	6	Kingella	17	0.21
PL+	finishing_100d	6	Prevotella	495	18.95
PL+	finishing_100d	6	Clostridium_sensu_stricto_1	385	14.74
PL+	finishing_100d	6	Anaerovibrio	272	10.41
PL+	finishing_100d	6	Kingella	194	7.43
PL+	finishing_100d	6	UCG-005	121	4.63
PL+	finishing_100d	6	[Eubacterium]_coprostanoligenes_group	111	4.25
PL+	finishing_100d	6	Megasphaera	110	4.21
PL+	finishing_100d	6	Lactobacillus	104	3.98
PL+	finishing_100d	6	Muribaculaceae	92	3.52
PL+	finishing_100d	6	Coprococcus	88	3.37
PL+	finishing_100d	6	Lachnospiraceae_XPB1014_group	79	3.02
PL+	finishing_100d	6	Christensenellaceae_R-7_group	72	2.76
PL+	finishing_100d	6	Ruminococcus	57	2.18
PL+	finishing_100d	6	Alloprevotella	54	2.07
PL+	finishing_100d	6	Streptococcus	53	2.03
PL+	finishing_100d	6	Oribacterium	52	1.99
PL+	finishing_100d	6	Succinivibrio	50	1.91
PL+	finishing_100d	6	Clostridia_UCG-014	49	1.88
PL+	finishing_100d	6	WCHB1-41	48	1.84
PL+	finishing_100d	6	Lachnospiraceae_NK4A136_group	46	1.76
PL+	finishing_100d	6	uncultured_f__Selenomonadaceae	35	1.34
PL+	finishing_100d	6	Rikenellaceae_RC9_gut_group	26	1
PL+	finishing_100d	6	Prevotellaceae_NK3B31_group	19	0.73
PL+	finishing_100d	6	Actinobacillus	0	0
PL+	finishing_100d	6	Filobacterium	0	0
PL+	finishing_100d	6	Fusobacterium	0	0
PL+	finishing_100d	6	Mycoplasma	0	0
PL+	finishing_100d	6	Selenomonas	0	0
PL+	finishing_100d	6	UCG-002	0	0
PL+	finishing_100d	6	Veillonella	0	0
PL+	finishing_140d	6	Clostridium_sensu_stricto_1	688	27.93
PL+	finishing_140d	6	Prevotella	277	11.25
PL+	finishing_140d	6	Anaerovibrio	176	7.15
PL+	finishing_140d	6	Megasphaera	140	5.68
PL+	finishing_140d	6	Muribaculaceae	124	5.03
PL+	finishing_140d	6	Lactobacillus	99	4.02
PL+	finishing_140d	6	Christensenellaceae_R-7_group	95	3.86
PL+	finishing_140d	6	Coprococcus	92	3.74
PL+	finishing_140d	6	[Eubacterium]_coprostanoligenes_group	86	3.49
PL+	finishing_140d	6	Succinivibrio	81	3.29
PL+	finishing_140d	6	UCG-002	76	3.09
PL+	finishing_140d	6	Rikenellaceae_RC9_gut_group	56	2.27
PL+	finishing_140d	6	Kingella	55	2.23
PL+	finishing_140d	6	Actinobacillus	50	2.03
PL+	finishing_140d	6	Prevotellaceae_NK3B31_group	50	2.03
PL+	finishing_140d	6	Lachnospiraceae_XPB1014_group	49	1.99
PL+	finishing_140d	6	Streptococcus	47	1.91
PL+	finishing_140d	6	Ruminococcus	43	1.75
PL+	finishing_140d	6	Alloprevotella	42	1.71
PL+	finishing_140d	6	WCHB1-41	38	1.54
PL+	finishing_140d	6	Oribacterium	33	1.34
PL+	finishing_140d	6	UCG-005	24	0.97
PL+	finishing_140d	6	uncultured_f__Selenomonadaceae	21	0.85
PL+	finishing_140d	6	Lachnospiraceae_NK4A136_group	13	0.53
PL+	finishing_140d	6	Clostridia_UCG-014	8	0.32
PL+	finishing_140d	6	Filobacterium	0	0
PL+	finishing_140d	6	Fusobacterium	0	0
PL+	finishing_140d	6	Mycoplasma	0	0
PL+	finishing_140d	6	Selenomonas	0	0
PL+	finishing_140d	6	Veillonella	0	0
PL+	slaughter	6	Mycoplasma	15254	95.61
PL+	slaughter	6	Filobacterium	683	4.28
PL+	slaughter	6	Actinobacillus	18	0.11
PL+	slaughter	6	Alloprevotella	0	0
PL+	slaughter	6	Anaerovibrio	0	0
PL+	slaughter	6	Christensenellaceae_R-7_group	0	0
PL+	slaughter	6	Clostridia_UCG-014	0	0
PL+	slaughter	6	Clostridium_sensu_stricto_1	0	0
PL+	slaughter	6	Coprococcus	0	0
PL+	slaughter	6	Fusobacterium	0	0
PL+	slaughter	6	Kingella	0	0
PL+	slaughter	6	Lachnospiraceae_NK4A136_group	0	0
PL+	slaughter	6	Lachnospiraceae_XPB1014_group	0	0
PL+	slaughter	6	Lactobacillus	0	0
PL+	slaughter	6	Megasphaera	0	0
PL+	slaughter	6	Muribaculaceae	0	0
PL+	slaughter	6	Oribacterium	0	0
PL+	slaughter	6	Prevotella	0	0
PL+	slaughter	6	Prevotellaceae_NK3B31_group	0	0
PL+	slaughter	6	Rikenellaceae_RC9_gut_group	0	0
PL+	slaughter	6	Ruminococcus	0	0
PL+	slaughter	6	Selenomonas	0	0
PL+	slaughter	6	Streptococcus	0	0
PL+	slaughter	6	Succinivibrio	0	0
PL+	slaughter	6	UCG-002	0	0
PL+	slaughter	6	UCG-005	0	0
PL+	slaughter	6	Veillonella	0	0
PL+	slaughter	6	WCHB1-41	0	0
PL+	slaughter	6	[Eubacterium]_coprostanoligenes_group	0	0
PL+	slaughter	6	uncultured_f__Selenomonadaceae	0	0
PL-	nursery	2	Anaerovibrio	108	19.89
PL-	nursery	2	Lachnospiraceae_XPB1014_group	66	12.15
PL-	nursery	2	Prevotella	61	11.23
PL-	nursery	2	Clostridium_sensu_stricto_1	34	6.26
PL-	nursery	2	Coprococcus	34	6.26
PL-	nursery	2	Muribaculaceae	31	5.71
PL-	nursery	2	Selenomonas	31	5.71
PL-	nursery	2	Prevotellaceae_NK3B31_group	24	4.42
PL-	nursery	2	UCG-002	24	4.42
PL-	nursery	2	UCG-005	23	4.24
PL-	nursery	2	Christensenellaceae_R-7_group	21	3.87
PL-	nursery	2	[Eubacterium]_coprostanoligenes_group	17	3.13
PL-	nursery	2	Ruminococcus	14	2.58
PL-	nursery	2	uncultured_f__Selenomonadaceae	13	2.39
PL-	nursery	2	Clostridia_UCG-014	12	2.21
PL-	nursery	2	Alloprevotella	10	1.84
PL-	nursery	2	WCHB1-41	7	1.29
PL-	nursery	2	Streptococcus	6	1.1
PL-	nursery	2	Megasphaera	4	0.74
PL-	nursery	2	Rikenellaceae_RC9_gut_group	3	0.55
PL-	nursery	2	Actinobacillus	0	0
PL-	nursery	2	Filobacterium	0	0
PL-	nursery	2	Fusobacterium	0	0
PL-	nursery	2	Kingella	0	0
PL-	nursery	2	Lachnospiraceae_NK4A136_group	0	0
PL-	nursery	2	Lactobacillus	0	0
PL-	nursery	2	Mycoplasma	0	0
PL-	nursery	2	Oribacterium	0	0
PL-	nursery	2	Succinivibrio	0	0
PL-	nursery	2	Veillonella	0	0
PL-	finishing_100d	2	Prevotella	3783	29.01
PL-	finishing_100d	2	Selenomonas	1378	10.57
PL-	finishing_100d	2	uncultured_f__Selenomonadaceae	1307	10.02
PL-	finishing_100d	2	Megasphaera	1223	9.38
PL-	finishing_100d	2	Clostridium_sensu_stricto_1	764	5.86
PL-	finishing_100d	2	Alloprevotella	499	3.83
PL-	finishing_100d	2	Anaerovibrio	478	3.67
PL-	finishing_100d	2	Muribaculaceae	423	3.24
PL-	finishing_100d	2	Ruminococcus	383	2.94
PL-	finishing_100d	2	UCG-005	336	2.58
PL-	finishing_100d	2	Lactobacillus	322	2.47
PL-	finishing_100d	2	[Eubacterium]_coprostanoligenes_group	298	2.28
PL-	finishing_100d	2	UCG-002	279	2.14
PL-	finishing_100d	2	Coprococcus	183	1.4
PL-	finishing_100d	2	Christensenellaceae_R-7_group	177	1.36
PL-	finishing_100d	2	Oribacterium	175	1.34
PL-	finishing_100d	2	Prevotellaceae_NK3B31_group	173	1.33
PL-	finishing_100d	2	Clostridia_UCG-014	161	1.23
PL-	finishing_100d	2	Lachnospiraceae_XPB1014_group	124	0.95
PL-	finishing_100d	2	Lachnospiraceae_NK4A136_group	108	0.83
PL-	finishing_100d	2	Succinivibrio	92	0.71
PL-	finishing_100d	2	Kingella	91	0.7
PL-	finishing_100d	2	WCHB1-41	82	0.63
PL-	finishing_100d	2	Rikenellaceae_RC9_gut_group	75	0.58
PL-	finishing_100d	2	Streptococcus	70	0.54
PL-	finishing_100d	2	Actinobacillus	30	0.23
PL-	finishing_100d	2	Mycoplasma	17	0.13
PL-	finishing_100d	2	Veillonella	11	0.08
PL-	finishing_100d	2	Filobacterium	0	0
PL-	finishing_100d	2	Fusobacterium	0	0
PL-	finishing_140d	2	Clostridium_sensu_stricto_1	10335	17.11
PL-	finishing_140d	2	Prevotella	8322	13.78
PL-	finishing_140d	2	Anaerovibrio	5529	9.15
PL-	finishing_140d	2	Megasphaera	3656	6.05
PL-	finishing_140d	2	Mycoplasma	3454	5.72
PL-	finishing_140d	2	Muribaculaceae	3021	5
PL-	finishing_140d	2	Prevotellaceae_NK3B31_group	2781	4.6
PL-	finishing_140d	2	Kingella	2392	3.96
PL-	finishing_140d	2	UCG-005	2081	3.45
PL-	finishing_140d	2	WCHB1-41	1880	3.11
PL-	finishing_140d	2	Succinivibrio	1694	2.8
PL-	finishing_140d	2	Lachnospiraceae_XPB1014_group	1534	2.54
PL-	finishing_140d	2	UCG-002	1450	2.4
PL-	finishing_140d	2	Lachnospiraceae_NK4A136_group	1193	1.98
PL-	finishing_140d	2	[Eubacterium]_coprostanoligenes_group	1157	1.92
PL-	finishing_140d	2	Ruminococcus	1117	1.85
PL-	finishing_140d	2	uncultured_f__Selenomonadaceae	1118	1.85
PL-	finishing_140d	2	Rikenellaceae_RC9_gut_group	1006	1.67
PL-	finishing_140d	2	Clostridia_UCG-014	987	1.63
PL-	finishing_140d	2	Coprococcus	966	1.6
PL-	finishing_140d	2	Alloprevotella	963	1.59
PL-	finishing_140d	2	Lactobacillus	956	1.58
PL-	finishing_140d	2	Christensenellaceae_R-7_group	933	1.54
PL-	finishing_140d	2	Selenomonas	699	1.16
PL-	finishing_140d	2	Oribacterium	645	1.07
PL-	finishing_140d	2	Actinobacillus	180	0.3
PL-	finishing_140d	2	Streptococcus	123	0.2
PL-	finishing_140d	2	Veillonella	117	0.19
PL-	finishing_140d	2	Fusobacterium	77	0.13
PL-	finishing_140d	2	Filobacterium	36	0.06
PL-	slaughter	2	Megasphaera	4	100
PL-	slaughter	2	Actinobacillus	0	0
PL-	slaughter	2	Alloprevotella	0	0
PL-	slaughter	2	Anaerovibrio	0	0
PL-	slaughter	2	Christensenellaceae_R-7_group	0	0
PL-	slaughter	2	Clostridia_UCG-014	0	0
PL-	slaughter	2	Clostridium_sensu_stricto_1	0	0
PL-	slaughter	2	Coprococcus	0	0
PL-	slaughter	2	Filobacterium	0	0
PL-	slaughter	2	Fusobacterium	0	0
PL-	slaughter	2	Kingella	0	0
PL-	slaughter	2	Lachnospiraceae_NK4A136_group	0	0
PL-	slaughter	2	Lachnospiraceae_XPB1014_group	0	0
PL-	slaughter	2	Lactobacillus	0	0
PL-	slaughter	2	Muribaculaceae	0	0
PL-	slaughter	2	Mycoplasma	0	0
PL-	slaughter	2	Oribacterium	0	0
PL-	slaughter	2	Prevotella	0	0
PL-	slaughter	2	Prevotellaceae_NK3B31_group	0	0
PL-	slaughter	2	Rikenellaceae_RC9_gut_group	0	0
PL-	slaughter	2	Ruminococcus	0	0
PL-	slaughter	2	Selenomonas	0	0
PL-	slaughter	2	Streptococcus	0	0
PL-	slaughter	2	Succinivibrio	0	0
PL-	slaughter	2	UCG-002	0	0
PL-	slaughter	2	UCG-005	0	0
PL-	slaughter	2	Veillonella	0	0
PL-	slaughter	2	WCHB1-41	0	0
PL-	slaughter	2	[Eubacterium]_coprostanoligenes_group	0	0
PL-	slaughter	2	uncultured_f__Selenomonadaceae	0	0
PL+	nursery	7	Prevotella	417	20.99
PL+	nursery	7	Anaerovibrio	246	12.38
PL+	nursery	7	Muribaculaceae	195	9.81
PL+	nursery	7	Ruminococcus	92	4.63
PL+	nursery	7	Lachnospiraceae_XPB1014_group	90	4.53
PL+	nursery	7	Megasphaera	89	4.48
PL+	nursery	7	[Eubacterium]_coprostanoligenes_group	88	4.43
PL+	nursery	7	Clostridium_sensu_stricto_1	77	3.88
PL+	nursery	7	Prevotellaceae_NK3B31_group	70	3.52
PL+	nursery	7	Coprococcus	65	3.27
PL+	nursery	7	Rikenellaceae_RC9_gut_group	64	3.22
PL+	nursery	7	uncultured_f__Selenomonadaceae	56	2.82
PL+	nursery	7	Alloprevotella	51	2.57
PL+	nursery	7	UCG-002	46	2.32
PL+	nursery	7	Selenomonas	45	2.26
PL+	nursery	7	Clostridia_UCG-014	43	2.16
PL+	nursery	7	WCHB1-41	43	2.16
PL+	nursery	7	Lactobacillus	42	2.11
PL+	nursery	7	Succinivibrio	38	1.91
PL+	nursery	7	Christensenellaceae_R-7_group	34	1.71
PL+	nursery	7	UCG-005	23	1.16
PL+	nursery	7	Streptococcus	21	1.06
PL+	nursery	7	Mycoplasma	18	0.91
PL+	nursery	7	Oribacterium	15	0.75
PL+	nursery	7	Lachnospiraceae_NK4A136_group	9	0.45
PL+	nursery	7	Filobacterium	6	0.3
PL+	nursery	7	Fusobacterium	4	0.2
PL+	nursery	7	Actinobacillus	0	0
PL+	nursery	7	Kingella	0	0
PL+	nursery	7	Veillonella	0	0
PL+	finishing_100d	7	Prevotella	7039	12.91
PL+	finishing_100d	7	Christensenellaceae_R-7_group	5127	9.4
PL+	finishing_100d	7	Anaerovibrio	5038	9.24
PL+	finishing_100d	7	Lachnospiraceae_XPB1014_group	4482	8.22
PL+	finishing_100d	7	Ruminococcus	4319	7.92
PL+	finishing_100d	7	Clostridium_sensu_stricto_1	3192	5.86
PL+	finishing_100d	7	Prevotellaceae_NK3B31_group	2850	5.23
PL+	finishing_100d	7	uncultured_f__Selenomonadaceae	2298	4.22
PL+	finishing_100d	7	Lachnospiraceae_NK4A136_group	2276	4.17
PL+	finishing_100d	7	Muribaculaceae	2187	4.01
PL+	finishing_100d	7	UCG-005	2130	3.91
PL+	finishing_100d	7	Megasphaera	1580	2.9
PL+	finishing_100d	7	Coprococcus	1515	2.78
PL+	finishing_100d	7	Rikenellaceae_RC9_gut_group	1492	2.74
PL+	finishing_100d	7	WCHB1-41	1419	2.6
PL+	finishing_100d	7	UCG-002	1313	2.41
PL+	finishing_100d	7	Alloprevotella	1162	2.13
PL+	finishing_100d	7	[Eubacterium]_coprostanoligenes_group	1130	2.07
PL+	finishing_100d	7	Oribacterium	938	1.72
PL+	finishing_100d	7	Succinivibrio	906	1.66
PL+	finishing_100d	7	Clostridia_UCG-014	842	1.54
PL+	finishing_100d	7	Lactobacillus	569	1.04
PL+	finishing_100d	7	Selenomonas	536	0.98
PL+	finishing_100d	7	Filobacterium	77	0.14
PL+	finishing_100d	7	Kingella	42	0.08
PL+	finishing_100d	7	Streptococcus	34	0.06
PL+	finishing_100d	7	Mycoplasma	23	0.04
PL+	finishing_100d	7	Actinobacillus	0	0
PL+	finishing_100d	7	Fusobacterium	0	0
PL+	finishing_100d	7	Veillonella	0	0
PL+	finishing_140d	7	Mycoplasma	1258	42.76
PL+	finishing_140d	7	Clostridium_sensu_stricto_1	425	14.45
PL+	finishing_140d	7	Prevotella	234	7.95
PL+	finishing_140d	7	Anaerovibrio	134	4.55
PL+	finishing_140d	7	Megasphaera	88	2.99
PL+	finishing_140d	7	Muribaculaceae	83	2.82
PL+	finishing_140d	7	Coprococcus	57	1.94
PL+	finishing_140d	7	Succinivibrio	56	1.9
PL+	finishing_140d	7	WCHB1-41	55	1.87
PL+	finishing_140d	7	Filobacterium	54	1.84
PL+	finishing_140d	7	Lachnospiraceae_XPB1014_group	52	1.77
PL+	finishing_140d	7	Kingella	48	1.63
PL+	finishing_140d	7	UCG-005	48	1.63
PL+	finishing_140d	7	Ruminococcus	43	1.46
PL+	finishing_140d	7	Lactobacillus	38	1.29
PL+	finishing_140d	7	Christensenellaceae_R-7_group	36	1.22
PL+	finishing_140d	7	Lachnospiraceae_NK4A136_group	32	1.09
PL+	finishing_140d	7	[Eubacterium]_coprostanoligenes_group	29	0.99
PL+	finishing_140d	7	Oribacterium	27	0.92
PL+	finishing_140d	7	UCG-002	27	0.92
PL+	finishing_140d	7	Prevotellaceae_NK3B31_group	24	0.82
PL+	finishing_140d	7	uncultured_f__Selenomonadaceae	19	0.65
PL+	finishing_140d	7	Rikenellaceae_RC9_gut_group	18	0.61
PL+	finishing_140d	7	Alloprevotella	17	0.58
PL+	finishing_140d	7	Fusobacterium	15	0.51
PL+	finishing_140d	7	Selenomonas	12	0.41
PL+	finishing_140d	7	Clostridia_UCG-014	8	0.27
PL+	finishing_140d	7	Streptococcus	5	0.17
PL+	finishing_140d	7	Actinobacillus	0	0
PL+	finishing_140d	7	Veillonella	0	0
PL+	slaughter	7	Mycoplasma	6554	99.53
PL+	slaughter	7	Filobacterium	31	0.47
PL+	slaughter	7	Actinobacillus	0	0
PL+	slaughter	7	Alloprevotella	0	0
PL+	slaughter	7	Anaerovibrio	0	0
PL+	slaughter	7	Christensenellaceae_R-7_group	0	0
PL+	slaughter	7	Clostridia_UCG-014	0	0
PL+	slaughter	7	Clostridium_sensu_stricto_1	0	0
PL+	slaughter	7	Coprococcus	0	0
PL+	slaughter	7	Fusobacterium	0	0
PL+	slaughter	7	Kingella	0	0
PL+	slaughter	7	Lachnospiraceae_NK4A136_group	0	0
PL+	slaughter	7	Lachnospiraceae_XPB1014_group	0	0
PL+	slaughter	7	Lactobacillus	0	0
PL+	slaughter	7	Megasphaera	0	0
PL+	slaughter	7	Muribaculaceae	0	0
PL+	slaughter	7	Oribacterium	0	0
PL+	slaughter	7	Prevotella	0	0
PL+	slaughter	7	Prevotellaceae_NK3B31_group	0	0
PL+	slaughter	7	Rikenellaceae_RC9_gut_group	0	0
PL+	slaughter	7	Ruminococcus	0	0
PL+	slaughter	7	Selenomonas	0	0
PL+	slaughter	7	Streptococcus	0	0
PL+	slaughter	7	Succinivibrio	0	0
PL+	slaughter	7	UCG-002	0	0
PL+	slaughter	7	UCG-005	0	0
PL+	slaughter	7	Veillonella	0	0
PL+	slaughter	7	WCHB1-41	0	0
PL+	slaughter	7	[Eubacterium]_coprostanoligenes_group	0	0
PL+	slaughter	7	uncultured_f__Selenomonadaceae	0	0
PL+	nursery	8	Actinobacillus	22975	77.57
PL+	nursery	8	Veillonella	2831	9.56
PL+	nursery	8	Prevotella	433	1.46
PL+	nursery	8	Anaerovibrio	387	1.31
PL+	nursery	8	Muribaculaceae	312	1.05
PL+	nursery	8	WCHB1-41	264	0.89
PL+	nursery	8	Clostridium_sensu_stricto_1	220	0.74
PL+	nursery	8	[Eubacterium]_coprostanoligenes_group	215	0.73
PL+	nursery	8	Streptococcus	212	0.72
PL+	nursery	8	UCG-002	206	0.7
PL+	nursery	8	Rikenellaceae_RC9_gut_group	180	0.61
PL+	nursery	8	Prevotellaceae_NK3B31_group	172	0.58
PL+	nursery	8	Succinivibrio	172	0.58
PL+	nursery	8	Lachnospiraceae_XPB1014_group	120	0.41
PL+	nursery	8	Megasphaera	120	0.41
PL+	nursery	8	uncultured_f__Selenomonadaceae	112	0.38
PL+	nursery	8	Coprococcus	104	0.35
PL+	nursery	8	Christensenellaceae_R-7_group	102	0.34
PL+	nursery	8	UCG-005	92	0.31
PL+	nursery	8	Clostridia_UCG-014	87	0.29
PL+	nursery	8	Lachnospiraceae_NK4A136_group	83	0.28
PL+	nursery	8	Ruminococcus	79	0.27
PL+	nursery	8	Kingella	56	0.19
PL+	nursery	8	Alloprevotella	26	0.09
PL+	nursery	8	Lactobacillus	27	0.09
PL+	nursery	8	Oribacterium	25	0.08
PL+	nursery	8	Filobacterium	4	0.01
PL+	nursery	8	Fusobacterium	3	0.01
PL+	nursery	8	Mycoplasma	0	0
PL+	nursery	8	Selenomonas	0	0
PL+	finishing_100d	8	Prevotella	712	13.28
PL+	finishing_100d	8	Actinobacillus	599	11.17
PL+	finishing_100d	8	Clostridium_sensu_stricto_1	474	8.84
PL+	finishing_100d	8	Kingella	469	8.75
PL+	finishing_100d	8	Anaerovibrio	405	7.55
PL+	finishing_100d	8	Megasphaera	390	7.27
PL+	finishing_100d	8	Veillonella	212	3.95
PL+	finishing_100d	8	Muribaculaceae	193	3.6
PL+	finishing_100d	8	Filobacterium	176	3.28
PL+	finishing_100d	8	UCG-005	166	3.1
PL+	finishing_100d	8	Lachnospiraceae_XPB1014_group	148	2.76
PL+	finishing_100d	8	Mycoplasma	142	2.65
PL+	finishing_100d	8	Christensenellaceae_R-7_group	135	2.52
PL+	finishing_100d	8	Lactobacillus	131	2.44
PL+	finishing_100d	8	UCG-002	131	2.44
PL+	finishing_100d	8	Alloprevotella	125	2.33
PL+	finishing_100d	8	Prevotellaceae_NK3B31_group	114	2.13
PL+	finishing_100d	8	uncultured_f__Selenomonadaceae	95	1.77
PL+	finishing_100d	8	Coprococcus	85	1.58
PL+	finishing_100d	8	Selenomonas	80	1.49
PL+	finishing_100d	8	Rikenellaceae_RC9_gut_group	70	1.31
PL+	finishing_100d	8	Ruminococcus	66	1.23
PL+	finishing_100d	8	WCHB1-41	53	0.99
PL+	finishing_100d	8	Succinivibrio	44	0.82
PL+	finishing_100d	8	Lachnospiraceae_NK4A136_group	40	0.75
PL+	finishing_100d	8	Streptococcus	31	0.58
PL+	finishing_100d	8	Clostridia_UCG-014	24	0.45
PL+	finishing_100d	8	Oribacterium	23	0.43
PL+	finishing_100d	8	Fusobacterium	17	0.32
PL+	finishing_100d	8	[Eubacterium]_coprostanoligenes_group	13	0.24
PL+	finishing_140d	8	Clostridium_sensu_stricto_1	5488	18.84
PL+	finishing_140d	8	Prevotella	3800	13.04
PL+	finishing_140d	8	Muribaculaceae	2340	8.03
PL+	finishing_140d	8	Succinivibrio	2012	6.91
PL+	finishing_140d	8	Megasphaera	1866	6.4
PL+	finishing_140d	8	Anaerovibrio	1771	6.08
PL+	finishing_140d	8	UCG-005	1215	4.17
PL+	finishing_140d	8	Christensenellaceae_R-7_group	925	3.17
PL+	finishing_140d	8	Lachnospiraceae_XPB1014_group	802	2.75
PL+	finishing_140d	8	Rikenellaceae_RC9_gut_group	787	2.7
PL+	finishing_140d	8	WCHB1-41	782	2.68
PL+	finishing_140d	8	Lactobacillus	762	2.62
PL+	finishing_140d	8	Prevotellaceae_NK3B31_group	750	2.57
PL+	finishing_140d	8	Coprococcus	730	2.51
PL+	finishing_140d	8	UCG-002	698	2.4
PL+	finishing_140d	8	Alloprevotella	679	2.33
PL+	finishing_140d	8	[Eubacterium]_coprostanoligenes_group	505	1.73
PL+	finishing_140d	8	Ruminococcus	494	1.7
PL+	finishing_140d	8	Kingella	371	1.27
PL+	finishing_140d	8	Clostridia_UCG-014	344	1.18
PL+	finishing_140d	8	uncultured_f__Selenomonadaceae	326	1.12
PL+	finishing_140d	8	Lachnospiraceae_NK4A136_group	314	1.08
PL+	finishing_140d	8	Oribacterium	312	1.07
PL+	finishing_140d	8	Fusobacterium	290	1
PL+	finishing_140d	8	Selenomonas	206	0.71
PL+	finishing_140d	8	Streptococcus	198	0.68
PL+	finishing_140d	8	Actinobacillus	171	0.59
PL+	finishing_140d	8	Veillonella	89	0.31
PL+	finishing_140d	8	Mycoplasma	86	0.3
PL+	finishing_140d	8	Filobacterium	21	0.07
PL+	slaughter	8	Mycoplasma	182239	98.17
PL+	slaughter	8	Filobacterium	1820	0.98
PL+	slaughter	8	Clostridium_sensu_stricto_1	1356	0.73
PL+	slaughter	8	Streptococcus	203	0.11
PL+	slaughter	8	Lactobacillus	17	0.01
PL+	slaughter	8	Actinobacillus	0	0
PL+	slaughter	8	Alloprevotella	0	0
PL+	slaughter	8	Anaerovibrio	0	0
PL+	slaughter	8	Christensenellaceae_R-7_group	0	0
PL+	slaughter	8	Clostridia_UCG-014	0	0
PL+	slaughter	8	Coprococcus	0	0
PL+	slaughter	8	Fusobacterium	0	0
PL+	slaughter	8	Kingella	0	0
PL+	slaughter	8	Lachnospiraceae_NK4A136_group	0	0
PL+	slaughter	8	Lachnospiraceae_XPB1014_group	0	0
PL+	slaughter	8	Megasphaera	0	0
PL+	slaughter	8	Muribaculaceae	0	0
PL+	slaughter	8	Oribacterium	0	0
PL+	slaughter	8	Prevotella	0	0
PL+	slaughter	8	Prevotellaceae_NK3B31_group	0	0
PL+	slaughter	8	Rikenellaceae_RC9_gut_group	0	0
PL+	slaughter	8	Ruminococcus	0	0
PL+	slaughter	8	Selenomonas	0	0
PL+	slaughter	8	Succinivibrio	0	0
PL+	slaughter	8	UCG-002	0	0
PL+	slaughter	8	UCG-005	0	0
PL+	slaughter	8	Veillonella	0	0
PL+	slaughter	8	WCHB1-41	0	0
PL+	slaughter	8	[Eubacterium]_coprostanoligenes_group	0	0
PL+	slaughter	8	uncultured_f__Selenomonadaceae	0	0
